# Supplementary material for: Global distribution and coincidence of pollution, climate impacts, and health risk in the Anthropocene
Source: PLoS One. 2021 Jul 21;16(7):e0254060. doi: 10.1371/journal.pone.0254060 (PMC8294505; doi:10.1371/journal.pone.0254060)
Supplement: S1 Data — (CSV) [file pone.0254060.s002.csv]

Country	Proportion Mortality		Eco-health	Eco-health		Vulnerability		Eco-health and Vulnerability		Readiness		Target
	Value (raw)	Rank Order (1 = highest prop. mortality)	Value (raw)	Value (for Target)	Rank Order (1= lowest eco-health)	Value (raw and for Target)	Rank Order (1 = most vulnerable)	Value (rank order average)	Average Ranked	Value (raw and for Target)	Rank Order (1= highest readiness)	Value	Rank Order (1 = high prob. Target)
Afghanistan	19.52	8	36.76	63.24	23	59.5266279	10	16.5	5	0.223919777	166	27.48987596	117
Albania	10.43	85	65.67	34.33	97	42.2787964	88	92.5	91	0.435213425	70	33.34117664	61
Algeria	10.68	78	80.95	19.05	142	37.052249	136	139	145	0.275122537	147	15.43499307	173
Angola	16.73	27	33.79	66.21	18	51.7443119	44	31	30	0.225823961	165	26.63690993	126
Antigua and Barbuda	7.57	145	76.53	23.47	138	48.7297092	54	96	94	0.435481521	68	31.44163921	75
Argentina	7.47	147	79.88	20.12	141	36.7765624	137	139	146	0.406646543	86	23.13679045	149
Armenia	12.14	66	56.85	43.15	71	41.3776868	92	81.5	80	0.488837579	48	41.32030982	18
Australia	7.25	152	97.95	2.05	173	29.4720751	172	172.5	175	0.714086573	9	22.5094906	155
Austria	6.76	157	86.38	13.62	150	31.3323304	163	156.5	159	0.72269035	7	32.48661537	67
Azerbaijan	10.53	81	48.55	51.45	56	40.8076192	97	76.5	73	0.427482383	74	39.43850694	25
Bahamas	5.96	169	73.68	26.32	129	37.6108052	130	129.5	133	0.430820789	72	27.54271991	116
Bahrain	14.21	49	65.28	34.72	96	45.7694916	70	83	82	0.431412218	71	34.72415011	54
Bangladesh	23.44	6	11.96	88.04	3	54.2856795	34	18.5	8	0.253178318	156	36.03377617	46
Barbados	7.85	139	84.73	15.27	148	38.0922887	124	136	140	0.473038741	54	25.24242986	137
Belarus	8.24	133	69.55	30.45	111	34.1580254	153	132	136	0.488795479	49	31.58011075	74
Belgium	9.31	108	89.37	10.63	154	36.0913968	142	148	153	0.595304496	25	27.81345755	112
Belize	8.54	125	65.09	34.91	95	47.4098476	62	78.5	76	0.320776454	121	26.40626879	128
Benin	17.71	16	36.36	63.64	21	57.3781702	16	18.5	9	0.28690822	138	34.72110775	55
Bhutan	16.08	33	35.27	64.73	19	49.2636989	51	35	35	0.423193027	77	48.24133845	6
Bolivia	9.48	103	61.64	38.36	82	45.9961835	68	75	72	0.266799041	150	22.50614887	156
Bosnia and Herzegovina	11.83	67	63.87	36.13	89	37.0750224	135	112	111	0.3567678	105	26.11719479	129
Botswana	11.55	72	37.19	62.81	25	47.0928576	64	44.5	50	0.427324079	75	46.96413736	7
Brazil	8.11	136	67.44	32.56	105	38.0520405	125	115	114	0.387563627	95	27.3666585	120
Brunei	4.47	174	96.66	3.34	170	39.5034552	105	137.5	144	0.507223339	46	21.7312004	160
Bulgaria	9.02	115	69.6	30.4	112	34.4119624	151	131.5	135	0.480528579	51	31.14400017	79
Burkina Faso	17.57	21	44.22	55.78	41	57.2455643	19	30	28	0.275632399	146	31.1535074	78
Burundi	16.66	28	25.69	74.31	8	58.0995695	13	10.5	2	0.227862374	164	30.1711588	92
Cambodia	15.04	42	39.81	60.19	29	51.7469011	43	36	39	0.303096824	130	33.92771915	59
Cameroon	15.87	37	39.18	60.82	27	48.2688638	56	41.5	46	0.265598104	152	28.9737954	103
Canada	6.05	166	97.51	2.49	171	29.5850875	171	171	173	0.672477239	17	21.56976629	161
Central African Republic	11.04	75	29.16	70.84	10	57.9679015	15	12.5	3	0.129816042	175	16.72133193	171
Chad	29.16	1	41.36	58.64	32	65.0809897	3	17.5	6	0.164787458	174	20.38766734	165
Chile	6.51	161	73.73	26.27	130	34.4563804	150	140	147	0.57029442	29	34.63191584	56
China	17.85	13	31.72	68.28	14	38.8597692	112	63	63	0.467644775	57	50.10335326	3
Colombia	8.19	134	71.05	28.95	116	38.826635	115	115.5	118	0.401493888	89	27.2119047	121
Comoros	17.58	20	47.06	52.94	51	47.9212739	59	55	56	0.263841107	154	26.61135016	127
Costa Rica	7.59	144	76.44	23.56	137	38.9337667	111	124	128	0.459784136	62	28.73364254	105
Cote d'Ivoire	15.37	41	39.55	60.45	28	51.4397492	46	37	40	0.271458395	148	30.37341178	90
Croatia	8.72	121	67.04	32.96	102	38.720318	118	110	107	0.507707869	45	36.39266147	41
Cuba	10.18	91	75.76	24.24	135	42.8395377	84	109.5	106	0.337706228	112	22.65317761	152
Cyprus	9.85	96	87.96	12.04	152	35.9748806	143	147.5	152	0.520523159	40	24.99285729	140
Czech Republic	7.64	143	68.69	31.31	109	30.9574293	165	137	143	0.582642538	27	36.27965306	42
Democratic Republic of the Congo	15.94	35	19.7	80.3	5	58.8175118	11	8	1	0.180369825	173	25.09260127	139
Denmark	8.17	135	98.2	1.8	174	34.3884026	152	163	163	0.756479587	4	27.37578785	119
Djibouti	12.29	65	52.89	47.11	65	49.9673316	50	57.5	59	0.278166746	144	27.00368544	123
Dominica	7.73	141	69.45	30.55	110	40.2800564	103	106.5	102	0.536558615	35	38.00447695	33
Dominican Republic	9.62	99	64.86	35.14	94	43.1543643	83	88.5	89	0.379837979	98	29.73917314	95
Ecuador	6.59	160	72.58	27.42	121	44.6357424	75	98	98	0.339657502	111	24.47427349	143
Egypt	18.08	12	68.61	31.39	108	42.6281848	86	97	95	0.349088038	108	25.8388629	134
El Salvador	10.66	79	63.99	36.01	91	44.8212171	74	82.5	81	0.347517808	109	28.09028742	109
Equatorial Guinea	8.51	126	49.66	50.34	57	47.9497916	58	57.5	60	0.204661741	169	20.11615986	167
Eritrea	18.4	10	46.12	53.88	47	59.5884936	9	28	24	0.121269012	176	13.7602121	174
Estonia	4.04	176	73.24	26.76	126	37.5545539	131	128.5	131	0.623075348	22	40.07281306	22
Ethiopia	20.63	7	32.8	67.2	16	56.5721486	22	19	10	0.266500541	151	32.98534456	63
Fiji	10.85	77	61.7	38.3	83	45.2490876	73	78	75	0.427971816	73	35.75665475	48
Finland	4.09	175	99.35	0.65	176	30.7714105	166	171	174	0.746736936	5	23.46352781	146
France	7.25	151	95.71	4.29	166	29.6253387	170	168	169	0.629036118	21	21.33397302	162
Gabon	10.48	84	43.04	56.96	37	43.9743332	77	57	58	0.286802976	139	28.94826714	104
Gambia	16.63	29	47.99	52.01	55	53.8610833	39	47	51	0.305212912	127	32.31322164	69
Georgia	10.35	87	57.1	42.9	72	40.9665732	94	83	83	0.557242822	32	46.73404593	8
Germany	7.21	153	88.68	11.32	153	29.2013239	173	163	164	0.678291863	15	27.48528432	118
Ghana	13.16	56	44.42	55.58	42	46.838701	66	54	55	0.370301308	100	37.925779	34
Greece	8.87	117	91.03	8.97	156	34.6123115	148	152	156	0.517507208	42	22.55416034	154
Grenada	10.23	89	69.82	30.18	113	39.1041978	109	111	109	0.520470783	41	36.06040068	45
Guatemala	14.39	45	54.97	45.03	67	45.7399021	71	69	67	0.322994599	119	29.31818813	100
Guinea	17.54	22	45.02	54.98	44	54.324196	33	38.5	42	0.279981169	143	30.60311656	85
Guinea-Bissau	18.37	11	43.6	56.4	38	62.5645835	5	21.5	12	0.268546319	149	31.94750093	72
Guyana	10.48	83	61.55	38.45	81	47.9821409	57	69	68	0.327868179	116	28.33834866	107
Haiti	17.01	25	45.24	54.76	45	55.6109873	26	35.5	36	0.184023261	172	20.31082898	166
Honduras	12.86	58	55.95	44.05	69	46.1677186	67	68	65	0.286947028	137	25.8877062	133
Hungary	8.39	127	57.67	42.33	73	36.5010344	140	106.5	103	0.532497081	37	41.97729567	15
Iceland	5.7	170	98.41	1.59	175	31.2354832	164	169.5	171	0.699254714	10	22.95337384	151
India	23.48	5	9.32	90.68	1	50.2345763	49	25	21	0.346432027	110	48.81732237	4
Indonesia	14.18	50	45.44	54.56	46	44.5285279	76	61	61	0.362293627	104	35.89914219	47
Iran	13.36	54	74.01	25.99	131	38.7024804	119	125	130	0.403284957	88	26.08950417	130
Iraq	8.33	129	61.46	38.54	80	43.59084	80	80	79	0.232574828	161	19.10156602	168
Ireland	6.48	162	95.92	4.08	167	34.4952415	149	158	160	0.639678314	20	24.67574542	141
Israel	7.51	146	94.14	5.86	162	33.6136651	157	159.5	162	0.559033706	31	22.06710931	159
Italy	9.17	113	85.88	14.12	149	31.9973741	162	155.5	158	0.533584637	36	24.60752227	142
Jamaica	9.26	110	68.48	31.52	107	43.3067083	82	94.5	92	0.40684302	84	30.442724	88
Japan	5.98	168	92.99	7.01	158	37.1541731	134	146	150	0.673925501	16	29.76336247	94
Jordan	10.17	92	86.69	13.31	151	37.6908072	129	140	148	0.369715129	101	18.85576999	169
Kazakhstan	8.08	137	66.7	33.3	100	33.5898028	158	129	132	0.488501257	50	32.67575277	65
Kenya	15.58	40	42.96	57.04	36	54.5857342	31	33.5	34	0.283898637	141	31.69039379	73
Korea, Republic	7.85	140	73.3	26.7	127	37.5432169	132	129.5	134	0.720922254	8	46.31436477	9
Kuwait	12.84	59	70.55	29.45	114	43.3910927	81	97.5	97	0.440356313	65	32.07603504	70
Kyrgyzstan	11.19	74	54.78	45.22	66	39.0684152	110	88	88	0.392439402	94	33.07809528	62
Laos	17.16	24	25.15	74.85	7	53.6551146	40	23.5	14	0.32458474	118	41.71079926	16
Latvia	6.27	164	72.8	27.2	123	39.2850048	107	115	115	0.608735775	24	40.47180096	20
Lebanon	10.85	76	83.25	16.75	146	40.789546	98	122	126	0.311340541	125	17.91439338	170
Lesotho	14.27	47	29.78	70.22	11	50.8848403	47	29	25	0.310469274	126	37.59933187	36
Liberia	17.63	19	43.73	56.27	40	61.6751775	7	23.5	15	0.264264679	153	31.16874443	77
Libya	11.28	73	81.8	18.2	145	38.1915945	122	133.5	138	0.197980268	170	11.16442297	176
Lithuania	5.99	167	72.57	27.43	120	38.7905308	117	118.5	121	0.609445826	23	40.35782608	21
Luxembourg	6.68	159	95.07	4.93	165	28.5452572	174	169.5	172	0.660214115	18	22.10083733	158
Macedonia	10.49	82	67.43	32.57	104	36.6026409	139	121.5	125	0.467567087	58	32.3428502	68
Madagascar	25.35	2	42.39	57.61	35	58.4138074	12	23.5	16	0.242006709	158	28.07853974	110
Malawi	14.24	48	39.93	60.07	30	54.9780137	29	29.5	27	0.263538734	155	30.31960782	91
Malaysia	9.25	111	66.63	33.37	99	37.740958	128	113.5	113	0.523224567	39	37.20700022	38
Maldives	8.25	132	73.23	26.77	125	55.969604	23	74	71	0.368938903	102	30.52585875	87
Mali	16.18	32	43.72	56.28	39	60.9321229	8	23.5	17	0.280951059	142	32.93087008	64
Malta	10.35	86	93.8	6.2	160	35.6006966	144	152	157	0.49436674	47	20.66487409	163
Mauritania	17.83	14	50.01	49.99	59	56.734861	21	40	43	0.28804051	136	30.74108343	84
Mauritius	8.89	116	77.45	22.55	139	43.7823601	79	109	105	0.550082495	34	36.48827012	40
Mexico	10.16	93	66.04	33.96	98	38.1857423	123	110.5	108	0.395245829	92	28.51530371	106
Micronesia, Federated States of	9.5	101	59.88	40.12	77	63.7534877	4	40.5	44	0.366574245	103	38.0773453	32
Moldova	8.35	128	60.29	39.71	78	41.7353786	89	83.5	84	0.426604817	76	34.74499085	53
Mongolia	9.8	97	61.97	38.03	85	40.6527776	99	92	90	0.46107322	61	36.27852162	43
Montenegro	8.55	124	72.61	27.39	122	38.8119799	116	119	123	0.464976369	60	30.78235624	83
Morocco	12.83	60	67.43	32.57	103	37.8055677	127	115	116	0.394215503	93	27.74313983	114
Mozambique	11.61	71	46.36	53.64	50	54.0818133	37	43.5	47	0.248704612	157	26.79091178	125
Myanmar	16.05	34	35.6	64.4	20	54.2107306	36	28	23	0.23731791	160	28.14845069	108
Namibia	12.49	63	46.34	53.66	49	49.0828617	52	50.5	53	0.408782271	81	41.99946036	14
Nepal	25.25	3	10.54	89.46	2	51.5563782	45	23.5	18	0.313441208	123	44.20034395	11
Netherlands	8.65	122	92.26	7.74	157	35.141926	145	151	155	0.680884943	14	29.19765775	101
New Zealand	5.53	171	95.96	4.04	168	33.1357325	160	164	165	0.80119354	2	29.78495669	93
Nicaragua	10.28	88	62.2	37.8	86	45.2991695	72	79	77	0.304003699	129	25.26245493	136
Niger	23.88	4	41.94	58.06	34	67.0315892	1	17.5	7	0.289362009	135	36.19675351	44
Nigeria	17.65	17	36.64	63.36	22	48.9134956	53	37.5	41	0.241849623	159	27.15330254	122
Norway	5.44	172	97.86	2.14	172	27.7731984	175	173.5	176	0.798762319	3	23.89353572	144
Oman	9.99	94	75.98	24.02	136	41.6074773	90	113	112	0.510581834	44	33.50819773	60
Pakistan	15.81	38	16.8	83.2	4	50.7073982	48	26	22	0.28636495	140	38.34638542	29
Panama	7.69	142	66.96	33.04	101	40.6366676	100	100.5	99	0.422650232	78	31.13946067	80
Papua New Guinea	17.76	15	47.26	52.74	53	57.3111198	18	35.5	37	0.276529752	145	30.43240886	89
Paraguay	9.41	104	58.1	41.9	74	38.4742649	120	97	96	0.335817642	113	26.99109611	124
Peru	9.5	102	56.49	43.51	70	42.6492503	85	77.5	74	0.442563588	64	38.130947	31
Philippines	13	57	55.64	44.36	68	45.8675874	69	68.5	66	0.321658493	120	29.02246982	102
Poland	8.85	118	58.71	41.29	76	32.3555655	161	118.5	122	0.58592838	26	43.15102694	12
Portugal	6.71	158	90.47	9.53	155	34.7449554	146	150.5	154	0.579871037	28	25.6737643	135
Qatar	10.61	80	74.18	25.82	132	37.4887967	133	132.5	137	0.435375699	69	27.56311162	115
Republic of Congo	13.31	55	20.89	79.11	6	51.8306979	42	24	19	0.211994907	167	27.75876108	113
Romania	7.95	138	58.67	41.33	75	41.1465913	93	84	85	0.467497952	59	38.55763757	28
Russia	6.47	163	75.48	24.52	133	33.4638712	159	146	151	0.512383274	43	29.70996575	96
Rwanda	16.23	31	31.03	68.97	12	55.4624365	27	19.5	11	0.406711014	85	50.60804243	2
Saint Lucia	8.77	119	71.03	28.97	115	39.1240949	108	111.5	110	0.453839509	63	30.90379058	82
Samoa	10.22	90	61.94	38.06	84	48.2758247	55	69.5	69	0.412734352	80	35.63376068	50
Sao Tome and Principe	14.63	43	52.73	47.27	64	47.7817092	60	62	62	0.325169201	117	30.90788831	81
Saudi Arabia	11.66	70	72.81	27.19	124	38.8308473	114	119	124	0.474028353	53	31.29575353	76
Senegal	19.18	9	47.55	52.45	54	53.5324485	41	47.5	52	0.33246789	115	35.23576101	51
Serbia	9.96	95	61.18	38.82	79	40.9479964	95	87	86	0.436497783	67	34.81855356	52
Seychelles	7.37	150	77.72	22.28	140	47.1773393	63	101.5	100	0.440108291	66	30.56875093	86
Sierra Leone	17.65	18	41.8	58.2	33	55.7202255	25	29	26	0.312845774	124	35.63946117	49
Singapore	9.34	105	72.14	27.86	118	41.5254971	91	104.5	101	0.80135392	1	55.60234009	1
Slovakia	7.39	149	63.87	36.13	90	36.4406868	141	115.5	119	0.526628921	38	38.21782253	30
Slovenia	7.02	154	72.34	27.66	119	33.933371	154	136.5	141	0.648640395	19	39.95194849	23
Solomon Islands	16.43	30	49.67	50.33	58	65.8078109	2	30	29	0.420071257	79	48.78615623	5
South Africa	9.31	109	36.81	63.19	24	39.8329339	104	64	64	0.403386805	87	41.55809218	17
Spain	7.42	148	94.21	5.79	163	30.7705757	167	165	166	0.560376152	30	20.48767474	164
Sri Lanka	8.74	120	64.7	35.3	93	47.0445463	65	79	78	0.396053928	91	32.61288102	66
Sudan	16.92	26	50.09	49.91	60	62.2806633	6	33	33	0.231228838	162	25.94171665	132
Suriname	9.65	98	62.46	37.54	87	40.4186885	102	94.5	93	0.304980106	128	23.77584906	145
Swaziland	12.7	62	32.54	67.46	15	54.6407412	30	22.5	13	0.351102601	107	42.86988778	13
Sweden	4.56	173	94.41	5.59	164	30.1165076	168	166	167	0.727936485	6	25.99206962	131
Switzerland	6.79	156	93.57	6.43	159	27.3541874	176	167.5	168	0.691463936	12	23.36054718	147
Tajikistan	17.5	23	26.26	73.74	9	43.8093254	78	43.5	48	0.291576816	133	34.27465808	58
Tanzania	14.53	44	45	55	43	55.0542829	28	35.5	38	0.291355116	134	32.06487831	71
Thailand	9.32	107	46.21	53.79	48	40.8654573	96	72	70	0.477087602	52	45.15894514	10
Timor-Leste	15.8	39	51.02	48.98	63	55.7770449	24	43.5	49	0.380498806	97	39.85993052	24
Togo	15.88	36	38.25	61.75	26	53.9234023	38	32	32	0.297837686	131	34.45189851	57
Tonga	9.24	112	62.51	37.49	88	57.3114514	17	52.5	54	0.396440667	90	37.58315057	37
Trinidad and Tobago	9.32	106	81.44	18.56	144	40.4695858	101	122.5	127	0.376001529	99	22.19521449	157
Tunisia	12.73	61	81.12	18.88	143	39.4034014	106	124.5	129	0.387358873	96	22.57659268	153
Turkey	14.36	46	71.56	28.44	117	33.8112499	156	136.5	142	0.471087729	55	29.32579999	99
Turkmenistan	9.07	114	73.53	26.47	128	42.5093859	87	107.5	104	0.231059413	163	15.93833644	172
Uganda	12.4	64	33.64	66.36	17	58.0261529	14	15.5	4	0.295883873	132	36.80385666	39
Ukraine	8.3	130	64.44	35.56	92	36.6893924	138	115	117	0.40806219	83	29.48224531	97
United Arab Emirates	9.51	100	67.88	32.12	106	37.8405035	126	116	120	0.556252713	33	38.91571985	26
United Kingdom	8.25	131	96.03	3.97	169	29.8680816	169	169	170	0.681275043	13	23.05304047	150
United States	6.89	155	93.91	6.09	161	33.8694215	155	158	161	0.697061069	11	27.85415706	111
Uruguay	6.22	165	84.72	15.28	147	38.2811397	121	134	139	0.469986862	56	25.17303198	138
Uzbekistan	11.83	68	50.67	49.33	62	38.84987	113	87.5	87	0.332894243	114	29.35457105	98
Vanuatu	13.5	53	50.46	49.54	61	56.8615674	20	40.5	45	0.355010845	106	37.77371038	35
Venezuela	8.62	123	75.74	24.26	134	34.711368	147	140.5	149	0.189403505	171	11.1693838	175
Vietnam	11.77	69	47.12	52.88	52	47.6697243	61	56.5	57	0.408221637	82	41.04657309	19
Zambia	14.01	52	31.57	68.43	13	54.2427386	35	24	20	0.31534045	122	38.68367661	27
Zimbabwe	14.04	51	40.58	59.42	31	54.3401148	32	31.5	31	0.205198267	168	23.34337845	148
